# Supplementary material for: Swimmer puppy syndrome, pectus excavatum, and cardiac dextroposition in two American Akitas: management and successful long-term outcome
Source: Vet Res Commun. 2026 Jul 24;50(5):481. doi: 10.1007/s11259-026-11426-7 (PMC13400486; doi:10.1007/s11259-026-11426-7)
Supplement: Supplementary file 1 — Supplementary Material 1 [file 11259_2026_11426_MOESM1_ESM.zip]

Archive with 8 entries (8 files):
- Video 1.mp4
- __MACOSX/._Video 1.mp4
- Video 2.mp4
- __MACOSX/._Video 2.mp4
- Video 3.mp4
- __MACOSX/._Video 3.mp4
- Video 4.mp4
- __MACOSX/._Video 4.mp4
